# Supplementary material for: Novel Specific Pyruvate Kinase M2 Inhibitor, Compound 3h, Induces Apoptosis and Autophagy through Suppressing Akt/mTOR Signaling Pathway in LNCaP Cells
Source: Cancers (Basel). 2022 Dec 30;15(1):265. doi: 10.3390/cancers15010265 (PMC9818605; doi:10.3390/cancers15010265)
Supplement: Supplementary file 1 [file cancers-15-00265-s001.zip]

Archive with 1 entries (1 files):
- cancers-2113067-supplementary.pdf
